# Supplementary material for: Complex Positive Effects of SGLT-2 Inhibitor Empagliflozin in the Liver, Kidney and Adipose Tissue of Hereditary Hypertriglyceridemic Rats: Possible Contribution of Attenuation of Cell Senescence and Oxidative Stress
Source: Int J Mol Sci. 2021 Sep 30;22(19):10606. doi: 10.3390/ijms221910606 (PMC8508693; doi:10.3390/ijms221910606)
Supplement: Supplementary file 1 [file ijms-22-10606-s001.zip]

Archive with 1 entries (1 files):
- ijms-1386978-supplementary.pdf
